# Supplementary material for: Salmonella Type III Secretion Effector SrfJ: A Glucosylceramidase Affecting the Lipidome and the Transcriptome of Mammalian Host Cells
Source: Int J Mol Sci. 2023 May 7;24(9):8403. doi: 10.3390/ijms24098403 (PMC10179164; doi:10.3390/ijms24098403)
Supplement: Supplementary file 1 [file ijms-24-08403-s001.zip]

Archive with 1 entries (1 files):
- ijms-2353762-supplementary.pdf
